# Supplementary material for: CSF1R Inhibition Combined with GM-CSF Reprograms Macrophages and Disrupts Protumoral Interplays with AML Cells
Source: Cancers (Basel). 2021 Oct 21;13(21):5289. doi: 10.3390/cancers13215289 (PMC8582394; doi:10.3390/cancers13215289)
Supplement: Supplementary file 1 [file cancers-13-05289-s001.zip]

Archive with 2 entries (2 files):
- Supp. fig. with legends.pdf
- Supp. tables.pdf
